# Supplementary material for: Predicting novel mosquito-associated viruses from metatranscriptomic dark matter
Source: NAR Genom Bioinform. 2024 Jul 2;6(3):lqae077. doi: 10.1093/nargab/lqae077 (PMC11217672; doi:10.1093/nargab/lqae077)
Supplement: lqae077_Supplemental_Files [file lqae077_supplemental_files.zip]

Archive with 10 entries (10 files):
- Captions.docx
- SM1_Andrade_et_al.pdf
- SM2_Andrade_et_al.pdf
- SM_Figure1.png
- SM_Figure2.png
- SM_TableS1_Andrade_et_al_2024.xlsx
- SM_TableS2_Andrade_et_al_2024.xlsx
- SM_TableS3_Andrade_et_al.pdf
- SM_TableS4_Andrade_et_al.pdf
- SM_TableS5_Andrade_et_al.pdf
