# Supplementary material for: Predicting novel mosquito-associated viruses from metatranscriptomic dark matter
Source: NAR Genom Bioinform. 2024 Jul 2;6(3):lqae077. doi: 10.1093/nargab/lqae077 (PMC11217672; doi:10.1093/nargab/lqae077)
Supplement: lqae077_Supplemental_Files [file lqae077_supplemental_files.zip › SM_TableS2_Andrade_et_al_2024.xlsx]

## Sheet: Página1
BioProject ID	Mosquito species	Country	Total read count	Unaligned reads (%)	Total contigs	Filtered contigs	N. of no match contigs	N. of known contigs	N. of unknown contigs	Reference	Publishing Year
PRJNA1059154	Multispecies	Australia	1632518184	99.89%	955447	183130	170019	540	13049	https://doi.org/10.3390/pathogens13020107	2024
PRJNA271540	Multispecies	China	1606525164	99.95%	2436461	286822	261122	593	24939	https://elifesciences.org/articles/05378#.dpuf
PRJNA388696	Multispecies	Australia	517752838	80.48%	2121792	422383	399146	690	23143	https://www.ncbi.nlm.nih.gov/bioproject/PRJNA388696
PRJNA391715	Culex sp.	United States of America	655492488	99.99%	3010910	10992	6875	549	3333	10.7554/eLife.68353	2021
PRJNA515586	Aedes sp, Culex sp	França	427547190	97.83%	4582910	359520	344027	490	15440	doi: 10.1186/s40168-019-0734-2
PRJNA516782	Culex sp.	Sweden	577290080	99.79%	795430	11376	9807	1469	1469	doi: 10.3390/v11111033	2019
PRJNA605178	Multiespecies	United States of America	7752650850	86.21%	891886	114604	109544	1000	4957
PRJNA631724	Multispecies	Australia	645188420	99.89%	1760094	93745	82246	1750	11324	https://www.ncbi.nlm.nih.gov/bioproject/?term=PRJNA631724
PRJNA642358	Multispecies	Kenya	89336594	91.89%	67261	9292	8340	1100	941	https://www.ncbi.nlm.nih.gov/bioproject/?term=PRJNA642916	2020
PRJNA642916	Multispecies	Australia	1818934608	70.56%	62454	5515	2625	759	2130	https://doi.org/10.1111/mec.16133
PRJNA688920	Culex sp.	Republic of Korea	145242174	57.22%	53088	7733	3738	1174	2820	https://doi.org/10.1038/s41598-021-95842-6	2021
PRJNA689580	Haemagogus sp.	Trinidad	897764914	92.89%	9949086	1337880	1282532	1460	55202	DOI: 10.1128/mSphere.01229-20	2021
PRJNA705894	Culex sp.	Belgium	236353114	91.79%	4016418	184368	180209	450	4110	https://doi.org/10.1038/s41598-021-87122-0	2021
PRJNA716099	Multispecies	Thailand	26705920	98.83%	112511	16698	15372	320	1287	https://www.ncbi.nlm.nih.gov/bioproject/?term=PRJNA716469	2021
PRJNA716469	Multispecies	China	750750024	99.99%	5479250	845033	806427	1850	38339	https://www.ncbi.nlm.nih.gov/bioproject/?term=PRJNA723282	2021
PRJNA722589	Aedes sp.	Multiple locations	328193346	99.97%	317584	101228	89993	270	11208	https://doi.org/10.1038/s41564-022-01289-4	2023
PRJNA723282	Multispecies	França	21830424	99.99%	282502	21383	16305	1580	4918	https://www.ncbi.nlm.nih.gov/bioproject/?term=PRJNA778885	2021
PRJNA778885	Multispecies	China	3637524384	91.99%	13468621	21383	1521742	903	104348	https://www.ncbi.nlm.nih.gov/bioproject/?term=PRJNA847438	2021
PRJNA838788	Multispecies	Australia	2497812418	95.79%	2514064	194560	174291	1750	20093	https://doi.org/10.1093/ve/veac090	2022
PRJNA847438	Multispecies	China	6986487044	90.83%	12550317	1627147	917268	2080	57822	https://www.ncbi.nlm.nih.gov/bioproject/?term=PRJNA859401	2022
PRJNA859401	Multispecies	China	2241060868	96.91%	6694269	902647	846084	342	56073	10.1016/j.onehlt.2023.100493	2023
PRJNA911492	Multispecies	China	5806617010	93.43%	4630023	403790	374704	154	28873	https://doi.org/10.12688/wellcomeopenres.18868.2	2023
PRJNA924100	Multispecies	Kenya	1017870	90.39%	23819	1142	7020	340	406	doi: 10.1186/s13071-021-04922-z	2021
SRP304029	Aedes albopictus	China	712686842	99.50%	5603488	308137	292002	90	16016	https://doi.org/10.1016/j.virol.2018.07.029	2018
